# Supplementary material for: Multi-omic approach to characterize the venom of the parasitic wasp Cotesia congregata (Hymenoptera: Braconidae)
Source: BMC Genomics. 2025 Apr 30;26:431. doi: 10.1186/s12864-025-11604-y (PMC12044726; doi:10.1186/s12864-025-11604-y)
Supplement: Supplementary file 7 — Supplementary Material 7: Additional file 7: Expression levels of 48 genes of interest in ovary (Ov1, Ov2) and venom gland (Vg1, Vg2) transcriptomes. raw_count: number of reads obtained from each sample; norm_cpm: counts per million; norm_cpm_av: average between the norm_cpm values of two replicates for each tissue (venom gland and ovary); Ov: ovary; Vg: Venom gland [file 12864_2025_11604_MOESM7_ESM.xlsx]

## Sheet: Feuil1
Name	Category	Ov1_raw_count	Ov2_raw_count	Vg1_raw_count	Vg2_raw_count	Ov1_norm_cpm	Ov2_norm_cpm	Vg1_norm_cpm	Vg2_norm_cpm	Ov_norm_cpm_av	Vg_norm_cpm_av
10-6	Venom protein	21	53	56956	44420	0.150194	0.380769	1528.67	1559.74	0.265481	1544.2
80-4	Venom protein	4	6	5126538	4881427	0.0286083	0.0431059	137594	171403	0.0358571	154499
80-6	Venom protein	3417	2317	1447341	1084917	24.4387	16.6461	38845.9	38095.1	20.5424	38470.5
80-10	Venom protein	2	4	62028	64662	0.0143042	0.0287373	1664.8	2270.5	0.0215207	1967.65
90-3	Venom protein	12	10	4154317	2859703	0.085825	0.0718432	111500	100414	0.0788341	105957
90-9	Venom protein	8	11	829390	587614	0.0572167	0.0790275	22260.4	20633.1	0.0681221	21446.8
100-6	Venom protein	120	116	750086	621828	0.85825	0.833381	20131.9	21834.5	0.845816	20983.2
vpcc1	Venom protein	697	698	11905258	8664785	4.985	5.01466	319531	304250	4.99983	311891
vpcc4	Venom protein	7	14	1019136	625157	0.0500646	0.10058	27353.1	21951.4	0.0753225	24652.2
vpcc5	Venom protein	2	0	216426	178109	0.0143042	0	5808.77	6254.01	0.00715208	6031.39
vpcc7	Venom protein	0	4	279874	227051	0	0.0287373	7511.68	7972.53	0.0143686	7742.11
vpcc8	Venom protein	2	2	277459	240328	0.0143042	0.0143686	7446.86	8438.73	0.0143364	7942.8
vpcc12	Venom protein	14	10	362731	276738	0.100129	0.0718432	9735.52	9717.21	0.0859862	9726.37
vpcc13	Venom protein	12	8	236275	165687	0.085825	0.0574746	6341.5	5817.83	0.0716498	6079.67
vpcc16	Venom protein	2	12	324245	237929	0.0143042	0.0862118	8702.58	8354.5	0.050258	8528.54
vpcc17	Venom protein	28	30	176218	117665	0.200258	0.21553	4729.6	4131.62	0.207894	4430.61
vpcc19	Venom protein	13	3	375018	339201	0.0929771	0.021553	10065.3	11910.5	0.057265	10987.9
vpcc20	Venom protein	544	457	431531	287983	3.89073	3.28323	11582.1	10112.1	3.58698	10847.1
vpcc21	Venom protein	370	226	283779	220463	2.64627	1.62366	7616.49	7741.2	2.13496	7678.85
vpcc24	Venom protein	93	104	539606	427170	0.665144	0.747169	14482.8	14999.4	0.706157	14741.1
vpcc29	Venom protein	0	0	1981698	1695416	0	0	53187.8	59531.8	0	56359.8
vpcc30	Venom protein	10	8	661561	495609	0.0715208	0.0574746	17756	17402.5	0.0644977	17579.2
vpcc31	Venom protein	1	0	792148	517894	0.00715208	0	21260.9	18185	0.00357604	19722.9
vpcc33	Venom protein	0	2	874598	500479	0	0.0143686	23473.8	17573.5	0.00718432	20523.6
vpcc34	Venom protein	30	12	5684120	4769606	0.214563	0.0862118	152559	167477	0.150387	160018
vpcc35	Venom protein	22	21	1623699	1195430	0.157346	0.150871	43579.3	41975.6	0.154108	42777.4
vpcc36	Venom protein	2674	3761	14960	12208	19.1247	27.0202	401.519	428.664	23.0724	415.092
vpcc37	Venom protein	8	8	565748	467148	0.0572167	0.0574746	15184.4	16403.2	0.0573456	15793.8
vpcc38	Venom protein	8	10	361807	247092	0.0572167	0.0718432	9710.72	8676.24	0.0645299	9193.48
vpcc39	Venom protein	2	4	97475	99032	0.0143042	0.0287373	2616.18	3477.35	0.0215207	3046.77
80-5a	Putative venom proteins and peptides	4	2	1488284	1076076	0.0286083	0.0143686	39944.8	37784.7	0.0214885	38864.7
80-5b	Putative venom proteins and peptides	8	25	1571146	1392989	0.0572167	0.179608	42168.8	48912.6	0.118412	45540.7
vpcc2	Putative venom proteins and peptides	64470	64004	273315	160657	461.095	459.825	7335.64	5641.21	460.46	6488.43
vpcc6	Putative venom proteins and peptides	6	0	480903	408107	0.0429125	0	12907.2	14330	0.0214563	13618.6
vpcc9	Putative venom proteins and peptides	1	5	19	20	0.00715208	0.0359216	0.509951	0.702268	0.0215368	0.606109
vpcc10	Putative venom proteins and peptides	6	4	38624	31219	0.0429125	0.0287373	1036.65	1096.21	0.0358249	1066.43
vpcc11	Putative venom proteins and peptides	0	0	280	204	0	0	7.51506	7.16313	0	7.3391
vpcc14	Putative venom proteins and peptides	0	6	54138	53090	0	0.0431059	1453.04	1864.17	0.021553	1658.6
vpcc15	Putative venom proteins and peptides	2	1	16934	9860	0.0143042	0.00718432	454.5	346.218	0.0107442	400.359
vpcc18	Putative venom proteins and peptides	5	4	20407	24498	0.0357604	0.0287373	547.714	860.208	0.0322488	703.961
vpcc22	Putative venom proteins and peptides	8	8	9266	5721	0.0572167	0.0574746	248.695	200.884	0.0573456	224.789
vpcc23	Putative venom proteins and peptides	342	233	240896	296719	2.44601	1.67395	6465.53	10418.8	2.05998	8442.17
vpcc28	Putative venom proteins and peptides	453	410	154233	86398	3.23989	2.94557	4139.54	3033.73	3.09273	3586.63
vpcc40	Putative venom proteins and peptides	122	111	12381	7658	0.872554	0.797459	332.3	268.898	0.835007	300.599
vpcc25	Products of genes overexpressed by venom glands	35	34	11892	11842	0.250323	0.244267	319.175	415.813	0.247295	367.494
vpcc26	Products of genes overexpressed by venom glands	0	1	77	67	0	0.00718432	2.06664	2.3526	0.00359216	2.20962
vpcc27	Products of genes overexpressed by venom glands	32	20	9075	10532	0.228867	0.143686	243.569	369.814	0.186277	306.691
vpcc41	Products of genes overexpressed by venom glands	461	566	18263	13774	3.29711	4.06632	490.17	483.652	3.68172	486.911
